# Supplementary material for: Ionization of DNA Nucleotides in Explicit Solution
Source: Molecules. 2025 May 19;30(10):2213. doi: 10.3390/molecules30102213 (PMC12114020; doi:10.3390/molecules30102213)
Supplement: Supplementary file 1 [file molecules-30-02213-s001.zip]

Archive with 1 entries (1 files):
- molecules-3552184-supplementary.pdf
